# Supplementary material for: Management of Chilli Anthracnose Using Garcinia atroviridis Nanoemulsions Integrated with Trichoderma harzianum
Source: Plants (Basel). 2026 Apr 15;15(8):1214. doi: 10.3390/plants15081214 (PMC13119246; doi:10.3390/plants15081214)
Supplement: Supplementary file 1 [file plants-15-01214-s001.zip]

Archive with 1 entries (1 files):
- plants-4174967-supplementary.pdf
